# Supplementary material for: A global epidemic serotype 14 Streptococcus pneumoniae switching to non-vaccine types
Source: Microbiol Spectr. 2025 Mar 31;13(5):e03151-24. doi: 10.1128/spectrum.03151-24 (PMC12054029; doi:10.1128/spectrum.03151-24)
Supplement: Dataset S1 — Clinical information of 166 patients with Streptococcus pneumoniae infection enrolled in this study. [file spectrum.03151-24-s0001.xlsx]

## Sheet: Sheet1
Sample ID	Sex	Age (month)	Age group (year)	ST	Serotype	Clinical diagnosis	Clinical sample type	Phylogenetic clade	PCV
S259	male	40	>2	Unknown	15A	Acute gastroenteritis	Blood	Clade 4	NVT
S127	female	54	>2	180	3	Acute tonsillitis	Sputum	Clade 4	PCV13
S257	male	8	0~1	271	19F	Bronchiectasis	Sputum	Clade 1	PCV7
S27	male	58	>2	96	6E	Convulsion	Sputum	Clade 6	NVT
S48	male	11	0~1	271	19F	Convulsion	Blood	Clade 1	PCV7
S31	male	3	0~1	271	19F	Convulsion	Throat swab	Clade 1	PCV7
S30	female	10	0~1	902	6B	Convulsion	Throat swab	Clade 5	PCV7
S87	male	31	>2	90	6E	Infectious fever	Sputum	Clade 6	NVT
S152	female	39	>2	13646	23F	Infectious fever	Sputum	Clade 7	PCV7
S159	male	44	>2	1437	23F	Infectious fever	Blood	Clade 7	PCV7
S45	male	44	>2	320	19A	Infectious fever	Sputum	Clade 1	PCV13
S132	female	43	>2	4749	14	Infectious fever	Blood	Clade 8	PCV7
S273	male	69	>2	12902	3	Infectious fever	Sputum	Clade 4	PCV13
S63	female	9	0~1	180	3	Infectious fever	Sputum	Clade 4	PCV13
S62	female	44	>2	6339	6E	respiratory tract infection	Sputum	Clade 6	NVT
S249	male	38	>2	3387	6E	respiratory tract infection	Sputum	Clade 6	NVT
S213	female	53	>2	96	6E	respiratory tract infection	Sputum	Clade 6	NVT
S176	male	47	>2	90	6E	respiratory tract infection	Sputum	Clade 6	NVT
S280	male	14	1~2	90	6E	respiratory tract infection	Sputum	Clade 6	NVT
S279	male	13	1~2	90	6E	otitis media	Pus	Clade 6	NVT
S277	female	46	>2	7752	35C	respiratory tract infection	Sputum	Clade 4	NVT
S53	male	11	0~1	Unknown	23F	respiratory tract infection	Sputum	Clade 7	PCV7
S41	female	25	>2	16240	23F	respiratory tract infection	Sputum	Clade 7	PCV7
S266	female	25	>2	1437	23F	respiratory tract infection	Sputum	Clade 7	PCV7
S125	male	13	1~2	230	23F	respiratory tract infection	Sputum	Clade 7	PCV7
S18	female	30	>2	81	23F	respiratory tract infection	Sputum	Clade 7	PCV7
S175	male	24	1~2	81	23F	respiratory tract infection	Sputum	Clade 7	PCV7
S24	female	12	0~1	9396	23A	respiratory tract infection	Sputum	Clade 3	NVT
S244	male	29	>2	5242	23A	otitis media	Pus	Clade 3	NVT
S78	female	20	1~2	5242	23A	respiratory tract infection	Sputum	Clade 3	NVT
S85	female	12	0~1	5242	23A	respiratory tract infection	Sputum	Clade 3	NVT
S102	female	11	0~1	5242	23A	respiratory tract infection	Sputum	Clade 3	NVT
S149	male	49	>2	338	23A	respiratory tract infection	Sputum	Clade 3	NVT
S212	male	44	>2	338	23A	respiratory tract infection	Sputum	Clade 3	NVT
S224	male	35	>2	338	23A	respiratory tract infection	Sputum	Clade 3	NVT
S217	male	8	0~1	338	23A	respiratory tract infection	Sputum	Clade 3	NVT
S246	female	18	1~2	Unknown	19F	respiratory tract infection	Sputum	Clade 1	PCV7
S42	female	45	>2	9114	19F	respiratory tract infection	Sputum	Clade 1	PCV7
S165	female	66	>2	8227	19F	respiratory tract infection	Sputum	Clade 1	PCV7
S69	female	20	1~2	6993	19F	respiratory tract infection	Sputum	Clade 1	PCV7
S144	male	19	1~2	6993	19F	respiratory tract infection	Sputum	Clade 1	PCV7
S73	female	16	1~2	1937	19F	respiratory tract infection	Sputum	Clade 1	PCV7
S222	female	14	1~2	1464	19F	respiratory tract infection	Sputum	Clade 1	PCV7
S91	male	43	>2	1432	19F	respiratory tract infection	Sputum	Clade 1	PCV7
S172	female	13	1~2	320	19F	respiratory tract infection	Sputum	Clade 1	PCV7
S171	female	60	>2	271	19F	respiratory tract infection	Sputum	Clade 1	PCV7
S269	female	50	>2	271	19F	respiratory tract infection	Sputum	Clade 1	PCV7
S248	female	49	>2	271	19F	respiratory tract infection	Sputum	Clade 1	PCV7
S199	female	48	>2	271	19F	respiratory tract infection	Sputum	Clade 1	PCV7
S20	female	47	>2	271	19F	respiratory tract infection	Sputum	Clade 1	PCV7
S227	female	47	>2	271	19F	respiratory tract infection	Sputum	Clade 1	PCV7
S90	male	43	>2	271	19F	respiratory tract infection	Sputum	Clade 1	PCV7
S204	male	43	>2	271	19F	respiratory tract infection	Sputum	Clade 1	PCV7
S275	male	42	>2	271	19F	respiratory tract infection	Sputum	Clade 1	PCV7
S230	male	41	>2	271	19F	respiratory tract infection	Sputum	Clade 1	PCV7
S261	female	41	>2	271	19F	respiratory tract infection	Sputum	Clade 1	PCV7
S88	female	40	>2	271	19F	respiratory tract infection	Sputum	Clade 1	PCV7
S43	female	39	>2	271	19F	respiratory tract infection	Sputum	Clade 1	PCV7
S129	female	39	>2	271	19F	respiratory tract infection	Sputum	Clade 1	PCV7
S34	male	37	>2	271	19F	respiratory tract infection	Sputum	Clade 1	PCV7
S44	male	37	>2	271	19F	respiratory tract infection	Sputum	Clade 1	PCV7
S110	male	37	>2	271	19F	respiratory tract infection	Sputum	Clade 1	PCV7
S65	male	30	>2	271	19F	respiratory tract infection	Sputum	Clade 1	PCV7
S47	female	30	>2	271	19F	respiratory tract infection	Sputum	Clade 1	PCV7
S21	male	22	1~2	271	19F	laryngitis	Sputum	Clade 1	PCV7
S211	male	22	1~2	271	19F	respiratory tract infection	Sputum	Clade 1	PCV7
S25	female	22	1~2	271	19F	respiratory tract infection	Sputum	Clade 1	PCV7
S40	male	20	1~2	271	19F	respiratory tract infection	Sputum	Clade 1	PCV7
S61	male	20	1~2	271	19F	respiratory tract infection	Sputum	Clade 1	PCV7
S177	male	20	1~2	271	19F	respiratory tract infection	Sputum	Clade 1	PCV7
S145	male	19	1~2	271	19F	otitis media	Sputum	Clade 1	PCV7
S209	female	19	1~2	271	19F	respiratory tract infection	Sputum	Clade 1	PCV7
S22	male	18	1~2	271	19F	respiratory tract infection	Sputum	Clade 1	PCV7
S271	male	18	1~2	271	19F	respiratory tract infection	Sputum	Clade 1	PCV7
S272	male	14	1~2	271	19F	respiratory tract infection	Sputum	Clade 1	PCV7
S71	female	14	1~2	271	19F	respiratory tract infection	Sputum	Clade 1	PCV7
S77	female	14	1~2	271	19F	respiratory tract infection	Sputum	Clade 1	PCV7
S239	female	14	1~2	271	19F	respiratory tract infection	Sputum	Clade 1	PCV7
S136	male	13	1~2	271	19F	respiratory tract infection	Sputum	Clade 1	PCV7
S235	female	13	1~2	271	19F	respiratory tract infection	Sputum	Clade 1	PCV7
S205	female	12	0~1	271	19F	respiratory tract infection	Sputum	Clade 1	PCV7
S207	female	12	0~1	271	19F	sepsis	Cerebrospinal fluid	Clade 1	PCV7
S267	male	11	0~1	271	19F	respiratory tract infection	Sputum	Clade 1	PCV7
S117	male	10	0~1	271	19F	respiratory tract infection	Sputum	Clade 1	PCV7
S131	male	10	0~1	271	19F	respiratory tract infection	Sputum	Clade 1	PCV7
S174	male	10	0~1	271	19F	respiratory tract infection	Sputum	Clade 1	PCV7
S81	female	10	0~1	271	19F	respiratory tract infection	Sputum	Clade 1	PCV7
S96	male	9	0~1	271	19F	respiratory tract infection	Sputum	Clade 1	PCV7
S251	male	9	0~1	271	19F	respiratory tract infection	Sputum	Clade 1	PCV7
S72	male	7	0~1	271	19F	respiratory tract infection	Sputum	Clade 1	PCV7
S80	male	7	0~1	271	19F	respiratory tract infection	Sputum	Clade 1	PCV7
S228	male	7	0~1	271	19F	respiratory tract infection	Sputum	Clade 1	PCV7
S95	male	6	0~1	271	19F	respiratory tract infection	Sputum	Clade 1	PCV7
S82	female	5	0~1	271	19F	respiratory tract infection	Sputum	Clade 1	PCV7
S89	male	4	0~1	271	19F	respiratory tract infection	Sputum	Clade 1	PCV7
S270	male	2	0~1	271	19F	respiratory tract infection	Sputum	Clade 1	PCV7
S278	female	16	1~2	236	19F	respiratory tract infection	Sputum	Clade 1	PCV7
S99	male	13	1~2	236	19F	respiratory tract infection	Sputum	Clade 1	PCV7
S107	male	41	>2	320	19A	respiratory tract infection	Sputum	Clade 1	PCV13
S94	female	35	>2	320	19A	respiratory tract infection	Sputum	Clade 1	PCV13
S219	male	17	1~2	320	19A	respiratory tract infection	Sputum	Clade 1	PCV13
S33	male	14	1~2	320	19A	respiratory tract infection	Sputum	Clade 1	PCV13
S164	female	12	0~1	320	19A	respiratory tract infection	Sputum	Clade 1	PCV13
S237	male	11	0~1	320	19A	respiratory tract infection	Sputum	Clade 1	PCV13
S98	male	16	1~2	11972	15B	respiratory tract infection	Sputum	Clade 4	NVT
S115	male	7	0~1	11972	15B	respiratory tract infection	Sputum	Clade 4	NVT
S122	male	36	>2	6555	15B	respiratory tract infection	Sputum	Clade 4	NVT
S179	male	51	>2	4749	15B	respiratory tract infection	Sputum	Clade 8	NVT
S93	female	19	1~2	3397	15B	respiratory tract infection	Sputum	Clade 4	NVT
S265	male	11	0~1	Unknown	15A	respiratory tract infection	Sputum	Clade 4	NVT
S218	male	12	0~1	11972	15A	respiratory tract infection	Sputum	Clade 4	NVT
S220	female	44	>2	6011	15A	respiratory tract infection	Sputum	Clade 4	NVT
S214	female	16	1~2	99	11A	respiratory tract infection	Sputum	Clade 4	NVT
S250	female	13	1~2	99	11A	respiratory tract infection	Sputum	Clade 4	NVT
S210	male	6	0~1	99	11A	respiratory tract infection	Sputum	Clade 4	NVT
S242	female	52	>2	2754	10B	respiratory tract infection	Sputum	Clade 4	NVT
S23	male	15	1~2	2754	10B	respiratory tract infection	Sputum	Clade 4	NVT
S196	female	19	1~2	2758	7C	respiratory tract infection	Sputum	Clade 4	NVT
S216	male	45	>2	Unknown	6B	respiratory tract infection	Sputum	Clade 5	PCV7
S36	male	20	1~2	15668	6B	respiratory tract infection	Sputum	Clade 2	PCV7
S166	male	46	>2	7397	6B	respiratory tract infection	Sputum	Clade 2	PCV7
S64	female	41	>2	3263	6B	respiratory tract infection	Sputum	Clade 2	PCV7
S223	female	42	>2	3173	6B	respiratory tract infection	Sputum	Clade 2	PCV7
S46	female	2	0~1	3173	6B	respiratory tract infection	Sputum	Clade 2	PCV7
S247	male	73	>2	902	6B	respiratory tract infection	Sputum	Clade 5	PCV7
S243	male	57	>2	902	6B	respiratory tract infection	Sputum	Clade 5	PCV7
S167	male	55	>2	902	6B	respiratory tract infection	Sputum	Clade 5	PCV7
S232	male	53	>2	902	6B	respiratory tract infection	Sputum	Clade 5	PCV7
S245	female	49	>2	902	6B	respiratory tract infection	Sputum	Clade 5	PCV7
S226	male	48	>2	902	6B	respiratory tract infection	Sputum	Clade 5	PCV7
S114	female	46	>2	902	6B	respiratory tract infection	Sputum	Clade 5	PCV7
S130	female	44	>2	902	6B	respiratory tract infection	Sputum	Clade 5	PCV7
S56	female	42	>2	902	6B	respiratory tract infection	Sputum	Clade 5	PCV7
S86	male	27	>2	902	6B	respiratory tract infection	Sputum	Clade 5	PCV7
S26	male	24	1~2	902	6B	respiratory tract infection	Sputum	Clade 5	PCV7
S173	male	11	0~1	902	6B	respiratory tract infection	Sputum	Clade 5	PCV7
S252	male	9	0~1	902	6B	respiratory tract infection	Sputum	Clade 5	PCV7
S49	female	4	0~1	902	6B	respiratory tract infection	Sputum	Clade 5	PCV7
S126	male	1	0~1	902	6B	respiratory tract infection	Sputum	Clade 5	PCV7
S203	male	10	0~1	14094	6A	respiratory tract infection	Sputum	Clade 2	PCV13
S97	male	26	>2	9789	6A	respiratory tract infection	Sputum	Clade 5	PCV13
S225	female	47	>2	3173	6A	respiratory tract infection	Sputum	Clade 2	PCV13
S255	female	39	>2	3173	6A	respiratory tract infection	Sputum	Clade 2	PCV13
S106	male	32	>2	3173	6A	respiratory tract infection	Sputum	Clade 2	PCV13
S276	female	51	>2	4640	34	respiratory tract infection	Sputum	Clade 4	NVT
S231	male	45	>2	4640	34	respiratory tract infection	Sputum	Clade 4	NVT
S194	female	39	>2	4749	14	respiratory tract infection	Sputum	Clade 8	PCV7
S178	female	48	>2	876	14	respiratory tract infection	Sputum	Clade 8	PCV7
S274	male	45	>2	876	14	respiratory tract infection	Sputum	Clade 8	PCV7
S263	male	43	>2	876	14	respiratory tract infection	Sputum	Clade 8	PCV7
S240	male	38	>2	876	14	respiratory tract infection	Bronchoalveolar Lavage Fluid	Clade 8	PCV7
S253	female	36	>2	876	14	respiratory tract infection	Sputum	Clade 8	PCV7
S70	female	32	>2	876	14	respiratory tract infection	Sputum	Clade 8	PCV7
S236	male	17	1~2	876	14	myelitis	Blood	Clade 8	PCV7
S189	female	59	>2	15	14	respiratory tract infection	Sputum	Clade 4	PCV7
S59	female	39	>2	2754	13	respiratory tract infection	Sputum	Clade 4	NVT
S92	male	21	1~2	Unknown	3	respiratory tract infection	Sputum	Clade 4	PCV13
S258	male	47	>2	12902	3	respiratory tract infection	Sputum	Clade 4	PCV13
S197	female	42	>2	12902	3	respiratory tract infection	Sputum	Clade 4	PCV13
S84	female	40	>2	12902	3	respiratory tract infection	Sputum	Clade 4	PCV13
S143	female	36	>2	12902	3	respiratory tract infection	Sputum	Clade 4	PCV13
S264	male	23	1~2	12902	3	respiratory tract infection	Sputum	Clade 4	PCV13
S186	female	7	0~1	12902	3	respiratory tract infection	Sputum	Clade 4	PCV13
S137	female	45	>2	673	3	respiratory tract infection	Sputum	Clade 4	PCV13
S57	female	19	1~2	297	3	respiratory tract infection	Sputum	Clade 4	PCV13
S128	female	39	>2	180	3	respiratory tract infection	Sputum	Clade 4	PCV13
